# Supplementary material for: Enantioselective synthesis of 1,2-disubstituted thiocyclobutanes via Michael addition
Source: Chem Sci. 2025 May 23;16(26):12115–21. doi: 10.1039/d5sc01727k (PMC12142855; doi:10.1039/d5sc01727k)
Supplement: SC-016-D5SC01727K-s002 [file SC-016-D5SC01727K-s002.cif]

# Supplementary Information (SI) for Chemical Science.
# This journal is © The Royal Society of Chemistry 2025

####################################################################### 
# 
# This file contains crystal structure data downloaded from the 
# Cambridge Structural Database (CSD) hosted by the Cambridge 
# Crystallographic Data Centre (CCDC).
# 
# Full information about CCDC data access policies and citation 
# guidelines are available at http://www.ccdc.cam.ac.uk/access/V1 
# 
# Audit and citation data items may have been added by the CCDC. 
# Please retain this information to preserve the provenance of 
# this file and to allow appropriate attribution of the data. 
# 
#######################################################################

data_egr-07-142
_database_code_depnum_ccdc_archive 'CCDC 2383043'
loop_
_audit_author_name
_audit_author_address
'Rosario Scopelliti'
;EPFL
Switzerland
;
_audit_update_record             
;
2024-09-10 deposited with the CCDC.	2025-05-23 downloaded from the CCDC.
;
_audit_creation_date             2024-09-10
_audit_creation_method           
;
Olex2 1.5
(compiled 2024.02.16 svn.r378c4104 for OlexSys, GUI svn.r6928)
;
_shelx_SHELXL_version_number     2019/3
_chemical_name_common            ?
_chemical_name_systematic        ?
_chemical_formula_moiety         'C18 H18 O3 S'
_chemical_formula_sum            'C18 H18 O3 S'
_chemical_formula_weight         314.38
_chemical_melting_point          ?
_chemical_oxdiff_formula         'C18 H18 O3 S1'
loop_
_atom_type_symbol
_atom_type_description
_atom_type_scat_dispersion_real
_atom_type_scat_dispersion_imag
_atom_type_scat_source
C C 0.0181 0.0091 'International Tables Vol C Tables 4.2.6.8 and 6.1.1.4'
H H 0.0000 0.0000 'International Tables Vol C Tables 4.2.6.8 and 6.1.1.4'
O O 0.0492 0.0322 'International Tables Vol C Tables 4.2.6.8 and 6.1.1.4'
S S 0.3331 0.5567 'International Tables Vol C Tables 4.2.6.8 and 6.1.1.4'

_shelx_space_group_comment       
;
The symmetry employed for this shelxl refinement is uniquely defined
by the following loop, which should always be used as a source of
symmetry information in preference to the above space-group names.
They are only intended as comments.
;
_space_group_crystal_system      monoclinic
_space_group_IT_number           15
_space_group_name_H-M_alt        'C 1 2/c 1'
_space_group_name_Hall           '-C 2yc'
loop_
_space_group_symop_operation_xyz
'x, y, z'
'-x, y, -z+1/2'
'x+1/2, y+1/2, z'
'-x+1/2, y+1/2, -z+1/2'
'-x, -y, -z'
'x, -y, z-1/2'
'-x+1/2, -y+1/2, -z'
'x+1/2, -y+1/2, z-1/2'

_cell_length_a                   19.0857(3)
_cell_length_b                   5.32972(8)
_cell_length_c                   31.1946(4)
_cell_angle_alpha                90
_cell_angle_beta                 92.5193(14)
_cell_angle_gamma                90
_cell_volume                     3170.09(8)
_cell_formula_units_Z            8
_cell_measurement_reflns_used    14380
_cell_measurement_temperature    139.98(10)
_cell_measurement_theta_max      74.0400
_cell_measurement_theta_min      2.8050
_shelx_estimated_absorpt_T_max   0.931
_shelx_estimated_absorpt_T_min   0.679
_exptl_absorpt_coefficient_mu    1.896
_exptl_absorpt_correction_T_max  1.000
_exptl_absorpt_correction_T_min  0.642
_exptl_absorpt_correction_type   gaussian
_exptl_absorpt_process_details   
;
CrysAlisPro 1.171.43.136a (Rigaku Oxford Diffraction, 2024)
Numerical absorption correction based on gaussian integration over
a multifaceted crystal model
Empirical absorption correction using spherical harmonics,
implemented in SCALE3 ABSPACK scaling algorithm.
;
_exptl_absorpt_special_details   ?
_exptl_crystal_colour            'clear pale colourless'
_exptl_crystal_density_diffrn    1.317
_exptl_crystal_density_meas      ?
_exptl_crystal_density_method    ?
_exptl_crystal_description       prism
_exptl_crystal_F_000             1328
loop_
_exptl_crystal_face_index_h
_exptl_crystal_face_index_k
_exptl_crystal_face_index_l
_exptl_crystal_face_perp_dist
1 1 0 0.1101
-2 -2 -1 0.1001
-2 -1 -2 0.0927
1 0 -2 0.0194
-1 0 2 0.0194
-2 1 -2 0.0964
-2 1 0 0.0969
2 -1 1 0.0980
0 0 -1 0.0170
0 0 1 0.0280
-10 1 -7 0.0528
7 2 13 0.0629
11 2 -3 0.0577
-6 0 18 0.0203
12 0 3 0.0236
-2 0 -1 0.0254
2 0 1 0.0122
6 -1 -18 0.0192

_exptl_crystal_size_max          0.221
_exptl_crystal_size_mid          0.045
_exptl_crystal_size_min          0.038
loop_
_exptl_oxdiff_crystal_face_indexfrac_h
_exptl_oxdiff_crystal_face_indexfrac_k
_exptl_oxdiff_crystal_face_indexfrac_l
_exptl_oxdiff_crystal_face_x
_exptl_oxdiff_crystal_face_y
_exptl_oxdiff_crystal_face_z
0.9969 1.0003 0.0007 0.2971 0.0424 -0.0008
-1.9939 -2.0007 -1.0011 -0.5925 -0.1003 0.0485
-1.9972 -1.0005 -2.0009 -0.3046 -0.1506 0.0733
1.0000 0.0001 -1.9990 0.0145 0.0461 0.1151
-1.0000 -0.0001 1.9990 -0.0145 -0.0461 -0.1151
-2.0036 0.9999 -2.0007 0.2677 -0.2202 0.0290
-2.0035 0.9999 -0.0011 0.2642 -0.1891 -0.0648
2.0036 -0.9999 1.0009 -0.2659 0.2046 0.0179
-0.0001 -0.0000 -0.9998 0.0017 -0.0155 0.0469
0.0001 0.0000 0.9998 -0.0017 0.0155 -0.0469
-10.4415 1.3521 -6.7282 0.2844 -0.9567 0.0626
6.8780 1.6347 13.3526 0.5196 0.6815 -0.5154
10.9723 1.5675 -2.8739 0.5736 0.7477 0.3347
-5.9804 -0.1418 18.1267 -0.1378 -0.1750 -0.9749
12.0361 0.3701 3.4156 0.2316 0.9687 0.0888
-2.0003 -0.0003 -1.0010 -0.0202 -0.1698 0.0042
2.0003 0.0003 1.0010 0.0202 0.1698 -0.0042
5.6471 -0.5682 -18.1023 -0.0691 0.1741 0.9823

_exptl_transmission_factor_max   ?
_exptl_transmission_factor_min   ?
_diffrn_reflns_av_R_equivalents  0.0363
_diffrn_reflns_av_unetI/netI     0.0204
_diffrn_reflns_Laue_measured_fraction_full 0.998
_diffrn_reflns_Laue_measured_fraction_max 0.985
_diffrn_reflns_limit_h_max       23
_diffrn_reflns_limit_h_min       -23
_diffrn_reflns_limit_k_max       6
_diffrn_reflns_limit_k_min       -6
_diffrn_reflns_limit_l_max       27
_diffrn_reflns_limit_l_min       -38
_diffrn_reflns_number            31855
_diffrn_reflns_point_group_measured_fraction_full 0.998
_diffrn_reflns_point_group_measured_fraction_max 0.985
_diffrn_reflns_theta_full        67.684
_diffrn_reflns_theta_max         75.774
_diffrn_reflns_theta_min         2.836
_diffrn_ambient_environment      N~2~
_diffrn_ambient_temperature      139.98(10)
_diffrn_detector                 'Hybrid Pixel Array Detector'
_diffrn_detector_area_resol_mean 10.0000
_diffrn_detector_type            'HyPix-Arc 150'
_diffrn_measured_fraction_theta_full 0.998
_diffrn_measured_fraction_theta_max 0.985
_diffrn_measurement_details      
;
List of Runs (angles in degrees, time in seconds):

  # Type    Start    End  Width  t~exp~   \w     \q     \k     \f   Frames
#--------------------------------------------------------------------------
  1  \w     33.00  70.62   0.38    1.50    --   63.59 -95.00-180.00   99
  2  \w     26.00  51.46   0.38    1.50    --   63.59 -95.00 -30.00   67
  3  \w     28.00  59.16   0.38    1.50    --   63.59 -95.00   0.00   82
  4  \w     27.00  60.06   0.38    1.50    --   63.59 -95.00  30.00   87
  5  \w   -109.00 -44.78   0.38    1.50    --  -64.30 -15.00 120.00  169
  6  \w    -91.00 -35.90   0.38    1.50    --  -64.30 125.00-120.00  145
  7  \w    -66.00 -30.66   0.38    1.50    --  -64.30   0.00 150.00   93
  8  \w    -84.00 -33.84   0.38    1.50    --  -71.11 111.00  30.00  132
  9  \w    -72.00 -45.78   0.38    1.50    --  -71.11   0.00 -30.00   69
 10  \w    -68.20 -34.00   0.38    1.50    --  -71.11   0.00   0.00   90
 11  \w    -72.00 -30.96   0.38    1.50    --  -71.11 111.00  90.00  108
 12  \w    -67.06 -34.00   0.38    1.50    --  -71.11   0.00  60.00   87
 13  \w    -67.00 -33.94   0.38    1.50    --  -71.11   0.00-150.00   87
 14  \w    -89.00 -32.00   0.38    1.50    --  -71.11 111.00-150.00  150
 15  \w    -64.00 -38.92   0.38    1.50    --  -71.11   0.00 120.00   66
 16  \w     40.00  66.22   0.38    1.50    --   75.74-111.00 -90.00   69
 17  \w     56.00  82.22   0.38    1.50    --   75.74-111.00  90.00   69
 18  \w     53.00  79.22   0.38    1.50    --   75.74   0.00  30.00   69
 19  \w     42.00  68.22   0.38    1.50    --   75.74-111.00 -30.00   69
 20  \w     53.00  79.22   0.38    1.50    --   75.74-111.00  30.00   69
 21  \w     50.00  76.22   0.38    1.50    --   75.74 -95.00 -30.00   69
 22  \w     36.00  80.08   0.38    1.50    --   75.74-111.00 120.00  116
 23  \w    -63.00 -35.64   0.38    1.50    --  -76.25 136.00 164.87   72
 24  \w   -111.00 -84.78   0.38    1.50    --  -76.25 -77.00  28.83   69
 25  \w   -104.00 -78.92   0.38    1.50    --  -76.25 126.00  24.73   66
 26  \w    -65.00 -39.92   0.38    1.50    --  -76.25 123.00 173.83   66
 27  \w   -109.00 -81.64   0.38    1.50    --  -76.25 -76.00  64.70   72
 28  \w   -111.00 -83.64   0.38    1.50    --  -76.25 136.00 164.87   72
 29  \w   -110.00 -81.88   0.38    1.50    --  -76.25 -83.00  45.02   74
 30  \w   -106.00 -79.78   0.38    1.50    --  -76.25 129.00 162.36   69
 31  \w    -70.00 -45.68   0.38    1.50    --  -76.25 104.00  59.01   64
 32  \w   -107.00 -78.12   0.38    1.50    --  -76.25 130.00-101.96   76
 33  \w    -64.00 -34.74   0.38    1.50    --  -76.25 126.00  24.73   77
 34  \w   -106.00 -80.92   0.38    1.50    --  -76.25 -76.00-179.89   66
 35  \w     54.00  80.22   0.38    1.50    --   76.43-125.00-120.00   69
 36  \w     40.00  65.08   0.38    1.50    --   76.43 -95.00 150.00   66
 37  \w     39.00  64.08   0.38    1.50    --   76.43 -95.00 120.00   66
 38  \w     49.00  82.82   0.38    1.50    --   76.43 -95.00 -60.00   89
 39  \w     58.00  84.22   0.38    1.50    --   76.43 -95.00-120.00   69
 40  \w     67.00 102.34   0.38    1.50    --   76.43-125.00  90.00   93
 41  \w     60.00  93.82   0.38    1.50    --   76.43-125.00 120.00   89
 42  \w     77.00 102.08   0.38    1.50    --   76.43-125.00   0.00   66
 43  \w     36.00  64.12   0.38    1.50    --   76.43-125.00   0.00   74
 44  \w     45.00  70.08   0.38    1.50    --   76.43 -95.00 -90.00   66
 45  \w     52.00  78.22   0.38    1.50    --   76.43 -95.00  30.00   69
 46  \w     55.00  80.08   0.38    1.50    --   76.43-125.00 150.00   66
 47  \w     75.00 100.08   0.38    1.50    --   76.43-125.00  30.00   66
 48  \w     77.00 102.08   0.38    1.50    --   76.43-125.00 -60.00   66
 49  \w     40.00  68.12   0.38    1.50    --   76.43 -95.00   0.00   74
 50  \w     80.00 122.94   0.38    1.50    --   79.75  13.00 156.22  113
 51  \w     63.00 124.94   0.38    1.50    --   79.75  21.00-103.75  163
 52  \w     45.00  75.78   0.38    1.50    --   79.75 -87.00  38.56   81
 53  \w     91.00 120.64   0.38    1.50    --   79.75  21.00  -7.83   78
 54  \w     39.00 108.16   0.38    1.50    --   79.75-132.00-170.02  182
 55  \w     64.00 106.94   0.38    1.50    --   79.75  22.00  27.01  113
 56  \w     56.00 100.08   0.38    1.50    --   79.75-119.00-145.92  116
 57  \w     56.00 110.72   0.38    1.50    --   79.75   0.00 137.31  144
 58  \w     61.00 124.08   0.38    1.50    --   79.75  21.00 -35.31  166
 59  \w     37.00  62.08   0.38    1.50    --   79.75 -54.00-169.21   66
 60  \w     77.00 123.36   0.38    1.50    --   79.75  19.00  60.14  122
 61  \w     49.00 103.34   0.38    1.50    --   79.75-120.00 151.22  143
 62  \w     65.00 106.80   0.38    1.50    --   79.75  22.00-150.39  110
 63  \w     58.00 107.40   0.38    1.50    --   79.75-126.00  53.59  130
 64  \w     54.00  89.72   0.38    1.50    --   79.75   1.00  93.66   94
 65  \w     51.00  91.28   0.38    1.50    --   79.75   4.00-103.76  106
 66  \w     56.00 103.88   0.38    1.50    --   79.75-125.00 -38.35  126
 67  \w     66.00  94.12   0.38    1.50    --   79.75  23.00 109.99   74
 68  \w     61.00 106.22   0.38    1.50    --   79.75-125.00 -45.47  119
 69  \w     51.00 108.76   0.38    1.50    --   79.75-129.00-148.24  152
;
_diffrn_measurement_device       'four-circle diffractometer'
_diffrn_measurement_device_type  'XtaLAB Synergy R, DW system, HyPix-Arc 150'
_diffrn_measurement_method       '\w scans'
_diffrn_orient_matrix_type       
'CrysAlisPro convention (1999,Acta A55,543-557)'
_diffrn_orient_matrix_UB_11      0.0109420000
_diffrn_orient_matrix_UB_12      0.2861151000
_diffrn_orient_matrix_UB_13      -0.0017522000
_diffrn_orient_matrix_UB_21      0.0771419000
_diffrn_orient_matrix_UB_22      -0.0345361000
_diffrn_orient_matrix_UB_23      0.0155292000
_diffrn_orient_matrix_UB_31      0.0213696000
_diffrn_orient_matrix_UB_32      -0.0220728000
_diffrn_orient_matrix_UB_33      -0.0469045000
_diffrn_radiation_monochromator  mirror
_diffrn_radiation_probe          x-ray
_diffrn_radiation_type           'Cu K\a'
_diffrn_radiation_wavelength     1.54184
_diffrn_source                   'Rotating-anode X-ray tube'
_diffrn_source_type              'Rigaku (Cu) X-ray Source'
_reflns_Friedel_coverage         0.000
_reflns_Friedel_fraction_full    .
_reflns_Friedel_fraction_max     .
_reflns_number_gt                2815
_reflns_number_total             3263
_reflns_special_details          
;
 Reflections were merged by SHELXL according to the crystal
 class for the calculation of statistics and refinement.
 
 _reflns_Friedel_fraction is defined as the number of unique
 Friedel pairs measured divided by the number that would be
 possible theoretically, ignoring centric projections and
 systematic absences.
;
_reflns_threshold_expression     'I > 2\s(I)'
_computing_cell_refinement       'CrysAlisPro 1.171.43.136a (Rigaku OD, 2024)'
_computing_data_collection       
'CrysAlisPro system (CCD 43.136a 64-bit (release 23-08-2024))'
_computing_data_reduction        'CrysAlisPro 1.171.43.136a (Rigaku OD, 2024)'
_computing_molecular_graphics    'Olex2 1.5 (Dolomanov et al., 2009)'
_computing_publication_material  'Olex2 1.5 (Dolomanov et al., 2009)'
_computing_structure_refinement  'SHELXL 2019/3 (Sheldrick, 2015)'
_computing_structure_solution    'SHELXT  (Sheldrick, 2015)'
_refine_diff_density_max         0.303
_refine_diff_density_min         -0.291
_refine_diff_density_rms         0.045
_refine_ls_extinction_coef       .
_refine_ls_extinction_method     none
_refine_ls_goodness_of_fit_ref   1.040
_refine_ls_hydrogen_treatment    mixed
_refine_ls_matrix_type           full
_refine_ls_number_parameters     274
_refine_ls_number_reflns         3263
_refine_ls_number_restraints     0
_refine_ls_R_factor_all          0.0438
_refine_ls_R_factor_gt           0.0365
_refine_ls_restrained_S_all      1.040
_refine_ls_shift/su_max          0.000
_refine_ls_shift/su_mean         0.000
_refine_ls_structure_factor_coef Fsqd
_refine_ls_weighting_details     
'w=1/[\s^2^(Fo^2^)+(0.0555P)^2^+2.0809P] where P=(Fo^2^+2Fc^2^)/3'
_refine_ls_weighting_scheme      calc
_refine_ls_wR_factor_gt          0.0948
_refine_ls_wR_factor_ref         0.0997
_refine_special_details          ?
_olex2_refinement_description    
;
1. Fixed Uiso
 At 1.2 times of:
  All C(H) groups, All C(H,H,H,H) groups
2. Others
 Sof(H12C)=Sof(H12D)=Sof(C19)=Sof(C24)=Sof(H24)=Sof(C23)=Sof(H23)=Sof(C22)=
 Sof(H22)=Sof(C21)=Sof(H21)=Sof(C20)=Sof(H20)=1-FVAR(1)
 Sof(H12A)=Sof(H12B)=Sof(C13)=Sof(C14)=Sof(H14)=Sof(C15)=Sof(H15)=Sof(C16)=
 Sof(H16)=Sof(C17)=Sof(H17)=Sof(C18)=Sof(H18)=FVAR(1)
3.a Secondary CH2 refined with riding coordinates:
 C12(H12A,H12B), C12(H12C,H12D)
3.b Aromatic/amide H refined with riding coordinates:
 C14(H14), C15(H15), C16(H16), C17(H17), C18(H18), C24(H24), C23(H23),
 C22(H22), C21(H21), C20(H20)
3.c Fitted hexagon refined as free rotating group:
 C13(C14,C15,C16,C17,C18), C19(C24,C23,C22,C21,C20)
;
_atom_sites_solution_hydrogens   mixed
_atom_sites_solution_primary     dual
_atom_sites_solution_secondary   difmap
loop_
_atom_site_label
_atom_site_type_symbol
_atom_site_fract_x
_atom_site_fract_y
_atom_site_fract_z
_atom_site_U_iso_or_equiv
_atom_site_adp_type
_atom_site_occupancy
_atom_site_site_symmetry_order
_atom_site_calc_flag
_atom_site_refinement_flags_posn
_atom_site_refinement_flags_adp
_atom_site_refinement_flags_occupancy
_atom_site_disorder_assembly
_atom_site_disorder_group
S1 S 0.20999(2) 0.68575(7) 0.30045(2) 0.03207(12) Uani 1 1 d . . . . .
O1 O 0.49373(6) 0.5359(2) 0.38075(4) 0.0387(3) Uani 1 1 d . . . . .
H1 H 0.5101(13) 0.408(5) 0.3720(8) 0.074(8) Uiso 1 1 d . . . . .
O2 O 0.05275(6) 0.6121(2) 0.34793(4) 0.0392(3) Uani 1 1 d . . . . .
O3 O 0.12151(6) 0.4102(2) 0.39695(3) 0.0355(3) Uani 1 1 d . . . . .
C1 C 0.16744(8) 0.3880(3) 0.29141(5) 0.0293(3) Uani 1 1 d . . . . .
H1A H 0.2012(9) 0.272(3) 0.2807(5) 0.034(4) Uiso 1 1 d . . . . .
C2 C 0.10201(8) 0.3983(3) 0.26043(5) 0.0322(3) Uani 1 1 d . . . . .
H2A H 0.0755(10) 0.563(4) 0.2625(6) 0.049(5) Uiso 1 1 d . . . . .
H2B H 0.1099(9) 0.359(3) 0.2302(6) 0.036(5) Uiso 1 1 d . . . . .
C3 C 0.06784(8) 0.2013(3) 0.28901(5) 0.0327(3) Uani 1 1 d . . . . .
H3A H 0.0185(10) 0.229(3) 0.2956(5) 0.036(5) Uiso 1 1 d . . . . .
H3B H 0.0741(9) 0.030(4) 0.2788(5) 0.038(5) Uiso 1 1 d . . . . .
C4 C 0.12185(8) 0.2622(3) 0.32607(5) 0.0300(3) Uani 1 1 d . . . . .
H4 H 0.1464(9) 0.124(3) 0.3414(5) 0.033(4) Uiso 1 1 d . . . . .
C5 C 0.29264(7) 0.6150(3) 0.32576(5) 0.0284(3) Uani 1 1 d . . . . .
C6 C 0.33455(8) 0.4157(3) 0.31394(5) 0.0327(3) Uani 1 1 d . . . . .
H6 H 0.3178(10) 0.298(4) 0.2929(6) 0.043(5) Uiso 1 1 d . . . . .
C7 C 0.40129(8) 0.3850(3) 0.33212(5) 0.0319(3) Uani 1 1 d . . . . .
H7 H 0.4289(10) 0.254(4) 0.3249(6) 0.045(5) Uiso 1 1 d . . . . .
C8 C 0.42790(8) 0.5561(3) 0.36200(5) 0.0313(3) Uani 1 1 d . . . . .
C9 C 0.38692(9) 0.7567(3) 0.37378(6) 0.0429(4) Uani 1 1 d . . . . .
H9 H 0.4055(11) 0.873(4) 0.3944(7) 0.058(6) Uiso 1 1 d . . . . .
C10 C 0.31946(9) 0.7830(3) 0.35621(6) 0.0395(4) Uani 1 1 d . . . . .
H10 H 0.2911(11) 0.919(4) 0.3656(6) 0.054(6) Uiso 1 1 d . . . . .
C11 C 0.09452(7) 0.4470(3) 0.35740(5) 0.0307(3) Uani 1 1 d . . . . .
C12 C 0.09370(10) 0.5709(4) 0.43025(5) 0.0453(4) Uani 1 1 d . . . . .
H12A H 0.112274 0.743343 0.427554 0.054 Uiso 0.503(5) 1 calc R U P A 1
H12B H 0.041912 0.578209 0.426947 0.054 Uiso 0.503(5) 1 calc R U P A 1
H12C H 0.041824 0.575740 0.427795 0.054 Uiso 0.497(5) 1 calc R U P A 2
H12D H 0.111848 0.744105 0.427845 0.054 Uiso 0.497(5) 1 calc R U P A 2
C13 C 0.11394(15) 0.4712(6) 0.47091(7) 0.0337(15) Uani 0.503(5) 1 d G . P A 1
C14 C 0.16042(18) 0.6034(6) 0.49801(7) 0.0431(10) Uani 0.503(5) 1 d G . P A 1
H14 H 0.177746 0.761917 0.489422 0.052 Uiso 0.503(5) 1 calc R U P A 1
C15 C 0.18155(18) 0.5037(7) 0.53767(7) 0.0477(11) Uani 0.503(5) 1 d G . P A 1
H15 H 0.213323 0.594034 0.556191 0.057 Uiso 0.503(5) 1 calc R U P A 1
C16 C 0.15621(18) 0.2718(6) 0.55023(8) 0.0516(18) Uani 0.503(5) 1 d G . P A 1
H16 H 0.170649 0.203619 0.577340 0.062 Uiso 0.503(5) 1 calc R U P A 1
C17 C 0.1097(2) 0.1396(5) 0.52313(11) 0.0472(12) Uani 0.503(5) 1 d G . P A 1
H17 H 0.092397 -0.018914 0.531721 0.057 Uiso 0.503(5) 1 calc R U P A 1
C18 C 0.08859(18) 0.2393(6) 0.48347(11) 0.0444(10) Uani 0.503(5) 1 d G . P A 1
H18 H 0.056819 0.148965 0.464951 0.053 Uiso 0.503(5) 1 calc R U P A 1
C19 C 0.11973(14) 0.4485(6) 0.47433(7) 0.0416(19) Uani 0.497(5) 1 d G . P A 2
C24 C 0.07289(11) 0.3065(8) 0.49709(11) 0.0412(10) Uani 0.497(5) 1 d G . P A 2
H24 H 0.026015 0.284870 0.486196 0.049 Uiso 0.497(5) 1 calc R U P A 2
C23 C 0.09463(14) 0.1962(7) 0.53580(11) 0.0427(11) Uani 0.497(5) 1 d G . P A 2
H23 H 0.062619 0.099096 0.551359 0.051 Uiso 0.497(5) 1 calc R U P A 2
C22 C 0.16322(16) 0.2278(6) 0.55175(8) 0.0390(13) Uani 0.497(5) 1 d G . P A 2
H22 H 0.178077 0.152401 0.578204 0.047 Uiso 0.497(5) 1 calc R U P A 2
C21 C 0.21006(14) 0.3698(7) 0.52899(9) 0.0434(10) Uani 0.497(5) 1 d G . P A 2
H21 H 0.256932 0.391478 0.539886 0.052 Uiso 0.497(5) 1 calc R U P A 2
C20 C 0.18831(14) 0.4802(7) 0.49028(8) 0.0421(10) Uani 0.497(5) 1 d G . P A 2
H20 H 0.220329 0.577253 0.474723 0.051 Uiso 0.497(5) 1 calc R U P A 2

loop_
_atom_site_aniso_label
_atom_site_aniso_U_11
_atom_site_aniso_U_22
_atom_site_aniso_U_33
_atom_site_aniso_U_23
_atom_site_aniso_U_13
_atom_site_aniso_U_12
S1 0.0281(2) 0.0254(2) 0.0426(2) 0.00140(15) -0.00005(14) 0.00313(13)
O1 0.0294(6) 0.0352(6) 0.0509(7) -0.0040(5) -0.0032(5) 0.0040(5)
O2 0.0400(6) 0.0376(6) 0.0402(6) 0.0020(5) 0.0050(5) 0.0138(5)
O3 0.0361(6) 0.0386(6) 0.0318(5) -0.0047(5) -0.0002(4) 0.0075(5)
C1 0.0269(7) 0.0270(7) 0.0341(8) -0.0011(6) 0.0035(6) 0.0023(6)
C2 0.0324(8) 0.0329(8) 0.0314(8) 0.0000(6) 0.0013(6) 0.0005(6)
C3 0.0307(8) 0.0316(8) 0.0358(8) -0.0001(6) 0.0012(6) -0.0012(6)
C4 0.0300(7) 0.0281(7) 0.0320(7) 0.0022(6) 0.0015(6) 0.0034(6)
C5 0.0265(7) 0.0246(7) 0.0342(7) 0.0021(6) 0.0042(6) 0.0011(5)
C6 0.0348(8) 0.0302(8) 0.0331(8) -0.0045(6) 0.0010(6) 0.0045(6)
C7 0.0326(8) 0.0288(7) 0.0344(8) -0.0018(6) 0.0024(6) 0.0074(6)
C8 0.0271(7) 0.0279(7) 0.0390(8) 0.0021(6) 0.0016(6) 0.0005(6)
C9 0.0346(9) 0.0308(8) 0.0627(11) -0.0158(8) -0.0052(8) 0.0024(7)
C10 0.0331(8) 0.0282(8) 0.0568(10) -0.0105(7) -0.0007(7) 0.0050(6)
C11 0.0272(7) 0.0305(7) 0.0346(8) 0.0021(6) 0.0022(6) 0.0017(6)
C12 0.0518(10) 0.0451(10) 0.0393(9) -0.0092(8) 0.0050(7) 0.0123(8)
C13 0.032(3) 0.035(3) 0.034(3) -0.007(2) 0.005(2) 0.004(2)
C14 0.051(2) 0.046(2) 0.0333(17) -0.0069(15) 0.0071(15) -0.0038(19)
C15 0.054(2) 0.057(3) 0.0322(18) -0.0089(17) 0.0010(15) -0.007(2)
C16 0.072(4) 0.055(3) 0.028(3) -0.001(2) 0.007(3) 0.009(3)
C17 0.054(3) 0.046(2) 0.043(3) 0.0008(19) 0.012(2) -0.002(2)
C18 0.045(2) 0.044(2) 0.045(3) -0.0079(18) 0.0034(18) 0.0002(18)
C19 0.052(4) 0.046(4) 0.027(3) -0.004(3) -0.001(3) 0.016(3)
C24 0.037(2) 0.048(2) 0.039(2) -0.0054(18) 0.0018(16) -0.0001(17)
C23 0.049(2) 0.044(2) 0.036(2) 0.0006(18) 0.0068(18) 0.0009(19)
C22 0.045(3) 0.038(2) 0.034(3) -0.0013(19) 0.002(2) 0.003(2)
C21 0.046(2) 0.043(2) 0.0405(19) 0.0000(16) -0.0067(16) 0.0036(18)
C20 0.045(2) 0.042(2) 0.0399(19) 0.0026(16) 0.0037(15) 0.0017(17)

_geom_special_details            
;
 All esds (except the esd in the dihedral angle between two l.s. planes)
 are estimated using the full covariance matrix.  The cell esds are taken
 into account individually in the estimation of esds in distances, angles
 and torsion angles; correlations between esds in cell parameters are only
 used when they are defined by crystal symmetry.  An approximate (isotropic)
 treatment of cell esds is used for estimating esds involving l.s. planes.
;
loop_
_geom_bond_atom_site_label_1
_geom_bond_atom_site_label_2
_geom_bond_distance
_geom_bond_site_symmetry_2
_geom_bond_publ_flag
S1 C1 1.7992(15) . ?
S1 C5 1.7730(15) . ?
O1 H1 0.80(3) . ?
O1 C8 1.3667(18) . ?
O2 C11 1.2149(18) . ?
O3 C11 1.3304(18) . ?
O3 C12 1.4640(19) . ?
C1 H1A 0.963(18) . ?
C1 C2 1.546(2) . ?
C1 C4 1.568(2) . ?
C2 H2A 1.02(2) . ?
C2 H2B 0.983(18) . ?
C2 C3 1.541(2) . ?
C3 H3A 0.984(18) . ?
C3 H3B 0.975(19) . ?
C3 C4 1.549(2) . ?
C4 H4 0.986(18) . ?
C4 C11 1.497(2) . ?
C5 C6 1.389(2) . ?
C5 C10 1.387(2) . ?
C6 H6 0.95(2) . ?
C6 C7 1.381(2) . ?
C7 H7 0.91(2) . ?
C7 C8 1.384(2) . ?
C8 C9 1.384(2) . ?
C9 H9 0.95(2) . ?
C9 C10 1.384(2) . ?
C10 H10 0.96(2) . ?
C12 H12A 0.9900 . ?
C12 H12B 0.9900 . ?
C12 H12C 0.9900 . ?
C12 H12D 0.9900 . ?
C12 C13 1.413(3) . ?
C12 C19 1.582(3) . ?
C13 C14 1.3900 . ?
C13 C18 1.3900 . ?
C14 H14 0.9500 . ?
C14 C15 1.3900 . ?
C15 H15 0.9500 . ?
C15 C16 1.3900 . ?
C16 H16 0.9500 . ?
C16 C17 1.3900 . ?
C17 H17 0.9500 . ?
C17 C18 1.3900 . ?
C18 H18 0.9500 . ?
C19 C24 1.3900 . ?
C19 C20 1.3900 . ?
C24 H24 0.9500 . ?
C24 C23 1.3900 . ?
C23 H23 0.9500 . ?
C23 C22 1.3900 . ?
C22 H22 0.9500 . ?
C22 C21 1.3900 . ?
C21 H21 0.9500 . ?
C21 C20 1.3900 . ?
C20 H20 0.9500 . ?

loop_
_geom_angle_atom_site_label_1
_geom_angle_atom_site_label_2
_geom_angle_atom_site_label_3
_geom_angle
_geom_angle_site_symmetry_1
_geom_angle_site_symmetry_3
_geom_angle_publ_flag
C5 S1 C1 105.59(7) . . ?
C8 O1 H1 106.7(18) . . ?
C11 O3 C12 115.72(12) . . ?
S1 C1 H1A 108.4(11) . . ?
C2 C1 S1 114.41(11) . . ?
C2 C1 H1A 109.9(10) . . ?
C2 C1 C4 89.35(11) . . ?
C4 C1 S1 121.97(10) . . ?
C4 C1 H1A 111.4(11) . . ?
C1 C2 H2A 112.4(11) . . ?
C1 C2 H2B 115.9(10) . . ?
H2A C2 H2B 110.2(15) . . ?
C3 C2 C1 87.99(11) . . ?
C3 C2 H2A 109.0(11) . . ?
C3 C2 H2B 119.6(11) . . ?
C2 C3 H3A 117.0(11) . . ?
C2 C3 H3B 112.9(10) . . ?
C2 C3 C4 90.24(11) . . ?
H3A C3 H3B 109.7(15) . . ?
C4 C3 H3A 115.1(10) . . ?
C4 C3 H3B 110.6(11) . . ?
C1 C4 H4 112.9(10) . . ?
C3 C4 C1 86.93(11) . . ?
C3 C4 H4 119.5(10) . . ?
C11 C4 C1 112.88(12) . . ?
C11 C4 C3 112.68(12) . . ?
C11 C4 H4 110.2(10) . . ?
C6 C5 S1 123.76(12) . . ?
C10 C5 S1 117.51(11) . . ?
C10 C5 C6 118.43(14) . . ?
C5 C6 H6 120.5(12) . . ?
C7 C6 C5 120.86(14) . . ?
C7 C6 H6 118.7(12) . . ?
C6 C7 H7 121.6(13) . . ?
C6 C7 C8 120.19(14) . . ?
C8 C7 H7 118.2(13) . . ?
O1 C8 C7 122.64(14) . . ?
O1 C8 C9 117.84(14) . . ?
C9 C8 C7 119.52(14) . . ?
C8 C9 H9 119.0(13) . . ?
C8 C9 C10 120.01(15) . . ?
C10 C9 H9 121.0(13) . . ?
C5 C10 H10 120.1(13) . . ?
C9 C10 C5 120.97(15) . . ?
C9 C10 H10 119.0(13) . . ?
O2 C11 O3 123.76(14) . . ?
O2 C11 C4 124.13(13) . . ?
O3 C11 C4 112.11(12) . . ?
O3 C12 H12A 109.9 . . ?
O3 C12 H12B 109.9 . . ?
O3 C12 H12C 110.7 . . ?
O3 C12 H12D 110.7 . . ?
O3 C12 C19 105.41(16) . . ?
H12A C12 H12B 108.3 . . ?
H12C C12 H12D 108.8 . . ?
C13 C12 O3 108.88(17) . . ?
C13 C12 H12A 109.9 . . ?
C13 C12 H12B 109.9 . . ?
C19 C12 H12C 110.7 . . ?
C19 C12 H12D 110.7 . . ?
C14 C13 C12 119.8(2) . . ?
C14 C13 C18 120.0 . . ?
C18 C13 C12 120.2(2) . . ?
C13 C14 H14 120.0 . . ?
C13 C14 C15 120.0 . . ?
C15 C14 H14 120.0 . . ?
C14 C15 H15 120.0 . . ?
C14 C15 C16 120.0 . . ?
C16 C15 H15 120.0 . . ?
C15 C16 H16 120.0 . . ?
C15 C16 C17 120.0 . . ?
C17 C16 H16 120.0 . . ?
C16 C17 H17 120.0 . . ?
C18 C17 C16 120.0 . . ?
C18 C17 H17 120.0 . . ?
C13 C18 H18 120.0 . . ?
C17 C18 C13 120.0 . . ?
C17 C18 H18 120.0 . . ?
C24 C19 C12 118.95(19) . . ?
C24 C19 C20 120.0 . . ?
C20 C19 C12 121.05(19) . . ?
C19 C24 H24 120.0 . . ?
C19 C24 C23 120.0 . . ?
C23 C24 H24 120.0 . . ?
C24 C23 H23 120.0 . . ?
C22 C23 C24 120.0 . . ?
C22 C23 H23 120.0 . . ?
C23 C22 H22 120.0 . . ?
C21 C22 C23 120.0 . . ?
C21 C22 H22 120.0 . . ?
C22 C21 H21 120.0 . . ?
C22 C21 C20 120.0 . . ?
C20 C21 H21 120.0 . . ?
C19 C20 H20 120.0 . . ?
C21 C20 C19 120.0 . . ?
C21 C20 H20 120.0 . . ?

loop_
_geom_hbond_atom_site_label_D
_geom_hbond_atom_site_label_H
_geom_hbond_atom_site_label_A
_geom_hbond_distance_DH
_geom_hbond_distance_HA
_geom_hbond_distance_DA
_geom_hbond_angle_DHA
_geom_hbond_site_symmetry_A
_geom_hbond_publ_flag
O1 H1 O2 0.80(3) 1.94(3) 2.7424(17) 176(3) 3_545 yes

loop_
_geom_torsion_atom_site_label_1
_geom_torsion_atom_site_label_2
_geom_torsion_atom_site_label_3
_geom_torsion_atom_site_label_4
_geom_torsion
_geom_torsion_site_symmetry_1
_geom_torsion_site_symmetry_2
_geom_torsion_site_symmetry_3
_geom_torsion_site_symmetry_4
_geom_torsion_publ_flag
S1 C1 C2 C3 -142.77(11) . . . . ?
S1 C1 C4 C3 136.19(12) . . . . ?
S1 C1 C4 C11 22.83(17) . . . . ?
S1 C5 C6 C7 173.69(12) . . . . ?
S1 C5 C10 C9 -172.51(14) . . . . ?
O1 C8 C9 C10 -178.94(16) . . . . ?
O3 C12 C13 C14 113.4(2) . . . . ?
O3 C12 C13 C18 -65.3(3) . . . . ?
O3 C12 C19 C24 -102.1(2) . . . . ?
O3 C12 C19 C20 77.6(3) . . . . ?
C1 S1 C5 C6 41.02(15) . . . . ?
C1 S1 C5 C10 -145.38(13) . . . . ?
C1 C2 C3 C4 17.80(11) . . . . ?
C1 C4 C11 O2 65.42(19) . . . . ?
C1 C4 C11 O3 -114.37(14) . . . . ?
C2 C1 C4 C3 17.50(11) . . . . ?
C2 C1 C4 C11 -95.86(13) . . . . ?
C2 C3 C4 C1 -17.56(11) . . . . ?
C2 C3 C4 C11 95.99(14) . . . . ?
C3 C4 C11 O2 -31.1(2) . . . . ?
C3 C4 C11 O3 149.13(13) . . . . ?
C4 C1 C2 C3 -17.58(11) . . . . ?
C5 S1 C1 C2 -166.56(10) . . . . ?
C5 S1 C1 C4 87.87(12) . . . . ?
C5 C6 C7 C8 -1.2(2) . . . . ?
C6 C5 C10 C9 1.4(3) . . . . ?
C6 C7 C8 O1 -179.48(14) . . . . ?
C6 C7 C8 C9 0.6(2) . . . . ?
C7 C8 C9 C10 1.0(3) . . . . ?
C8 C9 C10 C5 -2.0(3) . . . . ?
C10 C5 C6 C7 0.1(2) . . . . ?
C11 O3 C12 C13 165.89(18) . . . . ?
C11 O3 C12 C19 166.77(16) . . . . ?
C12 O3 C11 O2 4.6(2) . . . . ?
C12 O3 C11 C4 -175.65(13) . . . . ?
C12 C13 C14 C15 -178.7(3) . . . . ?
C12 C13 C18 C17 178.7(3) . . . . ?
C12 C19 C24 C23 179.7(3) . . . . ?
C12 C19 C20 C21 -179.7(3) . . . . ?
C13 C14 C15 C16 0.0 . . . . ?
C14 C13 C18 C17 0.0 . . . . ?
C14 C15 C16 C17 0.0 . . . . ?
C15 C16 C17 C18 0.0 . . . . ?
C16 C17 C18 C13 0.0 . . . . ?
C18 C13 C14 C15 0.0 . . . . ?
C19 C24 C23 C22 0.0 . . . . ?
C24 C19 C20 C21 0.0 . . . . ?
C24 C23 C22 C21 0.0 . . . . ?
C23 C22 C21 C20 0.0 . . . . ?
C22 C21 C20 C19 0.0 . . . . ?
C20 C19 C24 C23 0.0 . . . . ?

_shelx_res_file                  
;
TITL EGR-07-142 in C2/c
    egr-07-142.res
    created by SHELXL-2019/3 at 14:17:03 on 10-Sep-2024
CELL 1.54184 19.0857 5.32972 31.1946 90 92.5193 90
ZERR 8 0.0003 0.00008 0.0004 0 0.0014 0
LATT 7
SYMM -X,+Y,0.5-Z
SFAC C H O S
UNIT 144 144 24 8
EQIV $1 0.5+X,-0.5+Y,+Z

L.S. 10
PLAN  10
SIZE 0.221 0.045 0.038
TEMP -133
CONF
HTAB O1 O2_$1
HTAB
list 4
MORE -1
BOND $H
fmap 2 53
acta
REM <olex2.extras>
REM <HklSrc "%.\\EGR-07-142.hkl">
REM </olex2.extras>

WGHT    0.055500    2.080900
FVAR       2.54805   0.50255
S1    4    0.209994    0.685750    0.300451    11.00000    0.02807    0.02538 =
         0.04260    0.00140   -0.00005    0.00313
O1    3    0.493734    0.535879    0.380751    11.00000    0.02943    0.03523 =
         0.05089   -0.00403   -0.00319    0.00400
H1    2    0.510141    0.408072    0.372021    11.00000    0.07442
O2    3    0.052746    0.612057    0.347927    11.00000    0.03996    0.03762 =
         0.04021    0.00203    0.00505    0.01383
O3    3    0.121509    0.410160    0.396949    11.00000    0.03608    0.03857 =
         0.03185   -0.00473   -0.00020    0.00746
C1    1    0.167444    0.388010    0.291411    11.00000    0.02694    0.02700 =
         0.03406   -0.00107    0.00350    0.00225
H1A   2    0.201206    0.272066    0.280696    11.00000    0.03376
C2    1    0.102009    0.398312    0.260433    11.00000    0.03236    0.03291 =
         0.03142    0.00003    0.00130    0.00051
H2A   2    0.075471    0.562771    0.262540    11.00000    0.04880
H2B   2    0.109922    0.358613    0.230246    11.00000    0.03625
C3    1    0.067843    0.201270    0.289008    11.00000    0.03067    0.03161 =
         0.03584   -0.00014    0.00122   -0.00123
H3A   2    0.018464    0.228571    0.295598    11.00000    0.03617
H3B   2    0.074065    0.030139    0.278843    11.00000    0.03809
C4    1    0.121850    0.262235    0.326065    11.00000    0.02998    0.02812 =
         0.03203    0.00223    0.00150    0.00340
H4    2    0.146369    0.123913    0.341425    11.00000    0.03333
C5    1    0.292638    0.615013    0.325755    11.00000    0.02650    0.02463 =
         0.03424    0.00210    0.00421    0.00108
C6    1    0.334547    0.415715    0.313935    11.00000    0.03476    0.03018 =
         0.03315   -0.00454    0.00100    0.00448
H6    2    0.317765    0.297657    0.292910    11.00000    0.04322
C7    1    0.401288    0.384999    0.332124    11.00000    0.03264    0.02884 =
         0.03437   -0.00179    0.00238    0.00743
H7    2    0.428895    0.254495    0.324888    11.00000    0.04507
C8    1    0.427898    0.556092    0.362004    11.00000    0.02710    0.02794 =
         0.03901    0.00211    0.00162    0.00050
C9    1    0.386917    0.756692    0.373779    11.00000    0.03461    0.03077 =
         0.06273   -0.01582   -0.00522    0.00237
H9    2    0.405472    0.872768    0.394436    11.00000    0.05806
C10   1    0.319456    0.783034    0.356214    11.00000    0.03310    0.02823 =
         0.05684   -0.01052   -0.00074    0.00499
H10   2    0.291093    0.918556    0.365636    11.00000    0.05435
C11   1    0.094518    0.447020    0.357402    11.00000    0.02722    0.03045 =
         0.03462    0.00213    0.00223    0.00170
C12   1    0.093699    0.570899    0.430253    11.00000    0.05181    0.04514 =
         0.03927   -0.00920    0.00504    0.01230
PART 1
AFIX  23
H12A  2    0.112274    0.743343    0.427554    21.00000   -1.20000
H12B  2    0.041912    0.578209    0.426947    21.00000   -1.20000
AFIX  23
PART 2
H12C  2    0.041824    0.575740    0.427795   -21.00000   -1.20000
H12D  2    0.111848    0.744105    0.427845   -21.00000   -1.20000
AFIX  66
PART 1
C13   1    0.113938    0.471229    0.470909    21.00000    0.03247    0.03476 =
         0.03428   -0.00706    0.00495    0.00403
C14   1    0.160421    0.603415    0.498008    21.00000    0.05074    0.04582 =
         0.03334   -0.00694    0.00711   -0.00382
AFIX  43
H14   2    0.177746    0.761917    0.489422    21.00000   -1.20000
AFIX  65
C15   1    0.181554    0.503689    0.537670    21.00000    0.05357    0.05714 =
         0.03219   -0.00889    0.00100   -0.00676
AFIX  43
H15   2    0.213323    0.594034    0.556191    21.00000   -1.20000
AFIX  65
C16   1    0.156205    0.271776    0.550233    21.00000    0.07188    0.05523 =
         0.02815   -0.00124    0.00685    0.00945
AFIX  43
H16   2    0.170649    0.203619    0.577340    21.00000   -1.20000
AFIX  65
C17   1    0.109722    0.139588    0.523134    21.00000    0.05426    0.04554 =
         0.04275    0.00076    0.01228   -0.00223
AFIX  43
H17   2    0.092397   -0.018914    0.531721    21.00000   -1.20000
AFIX  65
C18   1    0.088588    0.239311    0.483472    21.00000    0.04490    0.04406 =
         0.04452   -0.00793    0.00345    0.00015
AFIX  43
H18   2    0.056819    0.148965    0.464951    21.00000   -1.20000
AFIX  66
PART 2
C19   1    0.119729    0.448527    0.474333   -21.00000    0.05192    0.04587 =
         0.02668   -0.00396   -0.00139    0.01553
C24   1    0.072889    0.306511    0.497095   -21.00000    0.03704    0.04786 =
         0.03880   -0.00535    0.00178   -0.00011
AFIX  43
H24   2    0.026015    0.284870    0.486196   -21.00000   -1.20000
AFIX  65
C23   1    0.094633    0.196158    0.535803   -21.00000    0.04919    0.04385 =
         0.03557    0.00062    0.00678    0.00094
AFIX  43
H23   2    0.062619    0.099096    0.551359   -21.00000   -1.20000
AFIX  65
C22   1    0.163217    0.227822    0.551749   -21.00000    0.04522    0.03751 =
         0.03437   -0.00129    0.00153    0.00276
AFIX  43
H22   2    0.178077    0.152401    0.578204   -21.00000   -1.20000
AFIX  65
C21   1    0.210058    0.369838    0.528987   -21.00000    0.04637    0.04270 =
         0.04047   -0.00001   -0.00673    0.00359
AFIX  43
H21   2    0.256932    0.391478    0.539886   -21.00000   -1.20000
AFIX  65
C20   1    0.188315    0.480191    0.490279   -21.00000    0.04457    0.04212 =
         0.03986    0.00260    0.00366    0.00166
AFIX  43
H20   2    0.220329    0.577253    0.474723   -21.00000   -1.20000
AFIX   0
HKLF 4


REM  EGR-07-142 in C2/c
REM wR2 = 0.0997, GooF = S = 1.040, Restrained GooF = 1.040 for all data
REM R1 = 0.0365 for 2815 Fo > 4sig(Fo) and 0.0438 for all 3263 data
REM 274 parameters refined using 0 restraints

END

WGHT      0.0555      2.0808

REM Instructions for potential hydrogen bonds
HTAB O1 O2_$1
EQIV $2 x, y-1, z
HTAB C4 S1_$2
EQIV $3 -x+1/2, y-1/2, -z+1/2
HTAB C6 S1_$3
HTAB C7 O2_$1

REM Highest difference peak  0.303,  deepest hole -0.291,  1-sigma level  0.045
Q1    1   0.2566  0.6165  0.3180  11.00000  0.05    0.30
Q2    1   0.2612  0.6825  0.2986  11.00000  0.05    0.30
Q3    1   0.1585  0.6861  0.3165  11.00000  0.05    0.26
Q4    1   0.1379  0.3951  0.2763  11.00000  0.05    0.23
Q5    1   0.1766  0.4355  0.3913  11.00000  0.05    0.21
Q6    1   0.3666  0.4165  0.3230  11.00000  0.05    0.20
Q7    1   0.3600  0.7799  0.3625  11.00000  0.05    0.18
Q8    1   0.2200  0.6710  0.2615  11.00000  0.05    0.17
Q9    1   0.3471  0.7434  0.3773  11.00000  0.05    0.17
Q10   1   0.1477  0.3353  0.3164  11.00000  0.05    0.16
;
_shelx_res_checksum              82867
_olex2_submission_special_instructions 'No special instructions were received'
_oxdiff_exptl_absorpt_empirical_details 
;
Empirical correction (ABSPACK) includes:
- Absorption correction using spherical harmonics
- Frame scaling
- Detector area scaling
- B-factor correction
;
_oxdiff_exptl_absorpt_empirical_full_max 1.530
_oxdiff_exptl_absorpt_empirical_full_min 0.627
####################################################################### 
# 
# This file contains crystal structure data downloaded from the 
# Cambridge Structural Database (CSD) hosted by the Cambridge 
# Crystallographic Data Centre (CCDC).
# 
# Full information about CCDC data access policies and citation 
# guidelines are available at http://www.ccdc.cam.ac.uk/access/V1 
# 
# Audit and citation data items may have been added by the CCDC. 
# Please retain this information to preserve the provenance of 
# this file and to allow appropriate attribution of the data. 
# 
#######################################################################

data_egr-07-242
_database_code_depnum_ccdc_archive 'CCDC 2415842'
loop_
_audit_author_name
_audit_author_address
'Farzaneh Fadaei Tirani'
;EPFL
Switzerland
;
_audit_update_record             
;
2025-01-09 deposited with the CCDC.	2025-05-23 downloaded from the CCDC.
;
_audit_creation_date             2025-01-09
_audit_creation_method           
;
Olex2 1.5
(compiled 2024.02.16 svn.r378c4104 for OlexSys, GUI svn.r6928)
;
_shelx_SHELXL_version_number     2019/3
_audit_contact_author            'Farzaneh Fadaei Tirani'
_chemical_name_common            ?
_chemical_name_systematic        ?
_chemical_formula_moiety         'C16 H17 N O5 S'
_chemical_formula_sum            'C16 H17 N O5 S'
_chemical_formula_weight         335.36
_chemical_absolute_configuration rmad
_chemical_melting_point          ?
_chemical_oxdiff_formula         'C16 H17 N O5 S'
_chemical_oxdiff_usercomment     'TOLUENE, DCM, CDCl3'
loop_
_atom_type_symbol
_atom_type_description
_atom_type_scat_dispersion_real
_atom_type_scat_dispersion_imag
_atom_type_scat_source
C C 0.0181 0.0091 'International Tables Vol C Tables 4.2.6.8 and 6.1.1.4'
H H 0.0000 0.0000 'International Tables Vol C Tables 4.2.6.8 and 6.1.1.4'
N N 0.0311 0.0180 'International Tables Vol C Tables 4.2.6.8 and 6.1.1.4'
O O 0.0492 0.0322 'International Tables Vol C Tables 4.2.6.8 and 6.1.1.4'
S S 0.3331 0.5567 'International Tables Vol C Tables 4.2.6.8 and 6.1.1.4'

_shelx_space_group_comment       
;
The symmetry employed for this shelxl refinement is uniquely defined
by the following loop, which should always be used as a source of
symmetry information in preference to the above space-group names.
They are only intended as comments.
;
_space_group_crystal_system      orthorhombic
_space_group_IT_number           19
_space_group_name_H-M_alt        'P 21 21 21'
_space_group_name_Hall           'P 2ac 2ab'
loop_
_space_group_symop_operation_xyz
'x, y, z'
'-x+1/2, -y, z+1/2'
'-x, y+1/2, -z+1/2'
'x+1/2, -y+1/2, -z'

_cell_length_a                   5.01559(8)
_cell_length_b                   9.23324(15)
_cell_length_c                   32.6513(5)
_cell_angle_alpha                90
_cell_angle_beta                 90
_cell_angle_gamma                90
_cell_volume                     1512.09(4)
_cell_formula_units_Z            4
_cell_measurement_reflns_used    5601
_cell_measurement_temperature    140.00(10)
_cell_measurement_theta_max      73.5480
_cell_measurement_theta_min      2.6960
_shelx_estimated_absorpt_T_max   0.958
_shelx_estimated_absorpt_T_min   0.830
_exptl_absorpt_coefficient_mu    2.146
_exptl_absorpt_correction_T_max  1.000
_exptl_absorpt_correction_T_min  0.831
_exptl_absorpt_correction_type   Gaussian
_exptl_absorpt_process_details   
;
CrysAlisPro 1.171.43.141a (Rigaku Oxford Diffraction, 2024)
Numerical absorption correction based on Gaussian integration over
a multifaceted crystal model.
Empirical absorption correction using spherical harmonics
as implemented in SCALE3 ABSPACK scaling algorithm
;
_exptl_absorpt_special_details   ?
_exptl_crystal_colour            colourless
_exptl_crystal_colour_primary    colourless
_exptl_crystal_density_diffrn    1.473
_exptl_crystal_density_meas      ?
_exptl_crystal_density_method    ?
_exptl_crystal_description       plate
_exptl_crystal_F_000             704
loop_
_exptl_crystal_face_index_h
_exptl_crystal_face_index_k
_exptl_crystal_face_index_l
_exptl_crystal_face_perp_dist
0 0 -1 0.0080
0 0 1 0.0106
0 -1 0 0.0189
0 1 0 0.0189
-1 0 0 0.0466
1 0 0 0.0427

_exptl_crystal_size_max          0.09
_exptl_crystal_size_mid          0.04
_exptl_crystal_size_min          0.02
loop_
_exptl_oxdiff_crystal_face_indexfrac_h
_exptl_oxdiff_crystal_face_indexfrac_k
_exptl_oxdiff_crystal_face_indexfrac_l
_exptl_oxdiff_crystal_face_x
_exptl_oxdiff_crystal_face_y
_exptl_oxdiff_crystal_face_z
-0.0002 0.0000 -0.9997 0.0075 0.0313 -0.0345
0.0002 -0.0000 0.9997 -0.0075 -0.0313 0.0345
-0.0000 -1.0001 -0.0004 -0.1594 0.0485 0.0094
0.0000 1.0001 0.0004 0.1594 -0.0485 -0.0094
-1.0003 0.0002 0.0002 0.0769 0.2121 0.2085
1.0003 -0.0002 -0.0002 -0.0769 -0.2121 -0.2085

_exptl_transmission_factor_max   ?
_exptl_transmission_factor_min   ?
_diffrn_reflns_av_R_equivalents  0.0315
_diffrn_reflns_av_unetI/netI     0.0330
_diffrn_reflns_Laue_measured_fraction_full 1.000
_diffrn_reflns_Laue_measured_fraction_max 0.971
_diffrn_reflns_limit_h_max       5
_diffrn_reflns_limit_h_min       -6
_diffrn_reflns_limit_k_max       10
_diffrn_reflns_limit_k_min       -11
_diffrn_reflns_limit_l_max       39
_diffrn_reflns_limit_l_min       -38
_diffrn_reflns_number            11468
_diffrn_reflns_point_group_measured_fraction_full 1.000
_diffrn_reflns_point_group_measured_fraction_max 0.951
_diffrn_reflns_theta_full        67.684
_diffrn_reflns_theta_max         74.638
_diffrn_reflns_theta_min         2.707
_diffrn_ambient_environment      N~2~
_diffrn_ambient_temperature      140.00(10)
_diffrn_detector                 'Hybrid Pixel Array Detector'
_diffrn_detector_area_resol_mean 10.0000
_diffrn_detector_type            'HyPix-Arc 150'
_diffrn_measured_fraction_theta_full 1.000
_diffrn_measured_fraction_theta_max 0.971
_diffrn_measurement_details      
;
List of Runs (angles in degrees, time in seconds):

  # Type    Start    End  Width  t~exp~   \w     \q     \k     \f   Frames
#--------------------------------------------------------------------------
  1  \w     69.00 116.00   0.50    1.50    --   77.93 143.00-169.00   94
  2  \w     73.00 107.00   0.50    1.50    --   77.93   0.00-180.00   68
  3  \w     47.00 116.00   0.50    1.50    --   77.93  15.00  60.00  138
  4  \w     44.00  69.00   0.50    1.50    --   69.57-143.00 135.00   50
  5  \w     53.00  78.00   0.50    1.50    --   77.93-143.00 135.00   50
  6  \w     42.00  75.00   0.50    1.50    --   69.57 -95.00 120.00   66
  7  \w     34.00  76.00   0.50    1.50    --   69.57 -95.00 -30.00   84
  8  \w     49.00  84.00   0.50    1.50    --   77.93 -95.00 -60.00   70
  9  \w     50.00  78.00   0.50    1.50    --   69.57-127.00 -54.00   56
 10  \w     29.00  73.00   0.50    1.50    --   66.04 -95.00-150.00   88
 11  \w     54.00  86.00   0.50    1.50    --   77.93 -95.00-180.00   64
 12  \w     36.00  73.00   0.50    1.50    --   77.93-127.00 -54.00   74
 13  \w     60.00  85.00   0.50    1.50    --   77.93 -95.00 120.00   50
 14  \w    -95.00 -31.00   0.50    1.50    --  -69.34 125.00 150.00  128
 15  \w    -80.00 -55.00   0.50    1.50    --  -66.76 127.00  20.00   50
 16  \w    -92.00 -28.00   0.50    1.50    --  -66.76 125.00 -30.00  128
 17  \w    -61.00 -35.00   0.50    1.50    --  -66.76 143.00-169.00   52
 18  \w    -71.00 -32.00   0.50    1.50    --  -66.76   0.00 -90.00   78
 19  \w   -110.00 -84.00   0.50    1.50    --  -69.34 -15.00 -60.00   52
 20  \w    -58.00 -33.00   0.50    1.50    --  -69.34   0.00 -60.00   50
 21  \w    -63.00 -38.00   0.50    1.50    --  -69.34 -15.00 -60.00   50
 22  \w    -61.00 -33.00   0.50    1.50    --  -69.34   0.00 120.00   56
 23  \w   -100.00 -75.00   0.50    1.50    --  -69.34-143.00 135.00   50
 24  \w   -106.00 -72.00   0.50    1.50    --  -66.76-143.00 135.00   68
;
_diffrn_measurement_device       'four-circle diffractometer'
_diffrn_measurement_device_type  'XtaLAB Synergy R, DW system, HyPix-Arc 150'
_diffrn_measurement_method       '\w scans'
_diffrn_orient_matrix_type       
'CrysAlisPro convention (1999,Acta A55,543-557)'
_diffrn_orient_matrix_UB_11      -0.0768175000
_diffrn_orient_matrix_UB_12      0.1593918000
_diffrn_orient_matrix_UB_13      -0.0074513000
_diffrn_orient_matrix_UB_21      -0.2120703000
_diffrn_orient_matrix_UB_22      -0.0484992000
_diffrn_orient_matrix_UB_23      -0.0312556000
_diffrn_orient_matrix_UB_31      -0.2083882000
_diffrn_orient_matrix_UB_32      -0.0093899000
_diffrn_orient_matrix_UB_33      0.0345569000
_diffrn_radiation_monochromator  mirror
_diffrn_radiation_probe          x-ray
_diffrn_radiation_type           'Cu K\a'
_diffrn_radiation_wavelength     1.54184
_diffrn_source                   'Rotating-anode X-ray tube'
_diffrn_source_type              'Rigaku (Cu) X-ray Source'
_reflns_Friedel_coverage         0.641
_reflns_Friedel_fraction_full    0.999
_reflns_Friedel_fraction_max     0.922
_reflns_number_gt                2629
_reflns_number_total             2947
_reflns_special_details          
;
 Reflections were merged by SHELXL according to the crystal
 class for the calculation of statistics and refinement.
 
 _reflns_Friedel_fraction is defined as the number of unique
 Friedel pairs measured divided by the number that would be
 possible theoretically, ignoring centric projections and
 systematic absences.
;
_reflns_threshold_expression     'I > 2\s(I)'
_computing_cell_refinement       'CrysAlisPro 1.171.43.141a (Rigaku OD, 2024)'
_computing_data_collection       
'CrysAlisPro system (CCD 43.143a 64-bit (release 25-10-2024))'
_computing_data_reduction        'CrysAlisPro 1.171.43.141a (Rigaku OD, 2024)'
_computing_molecular_graphics    'Olex2 1.5 (Dolomanov et al., 2009)'
_computing_publication_material  'Olex2 1.5 (Dolomanov et al., 2009)'
_computing_structure_refinement  'ShelXL 2019/3 (Sheldrick, 2015)'
_computing_structure_solution    'ShelXT 2018/2 (Sheldrick, 2015)'
_refine_diff_density_max         0.429
_refine_diff_density_min         -0.244
_refine_diff_density_rms         0.045
_refine_ls_abs_structure_details 
;
 Flack x determined using 970 quotients [(I+)-(I-)]/[(I+)+(I-)]
 (Parsons, Flack and Wagner, Acta Cryst. B69 (2013) 249-259).
;
_refine_ls_abs_structure_Flack   -0.002(12)
_refine_ls_extinction_coef       .
_refine_ls_extinction_method     none
_refine_ls_goodness_of_fit_ref   1.047
_refine_ls_hydrogen_treatment    constr
_refine_ls_matrix_type           full
_refine_ls_number_parameters     209
_refine_ls_number_reflns         2947
_refine_ls_number_restraints     0
_refine_ls_R_factor_all          0.0411
_refine_ls_R_factor_gt           0.0342
_refine_ls_restrained_S_all      1.047
_refine_ls_shift/su_max          0.001
_refine_ls_shift/su_mean         0.000
_refine_ls_structure_factor_coef Fsqd
_refine_ls_weighting_details     
'w=1/[\s^2^(Fo^2^)+(0.0502P)^2^+0.2445P] where P=(Fo^2^+2Fc^2^)/3'
_refine_ls_weighting_scheme      calc
_refine_ls_wR_factor_gt          0.0835
_refine_ls_wR_factor_ref         0.0869
_refine_special_details          ?
_olex2_refinement_description    
;
1. Fixed Uiso
 At 1.2 times of:
  All C(H) groups, All C(H,H) groups
 At 1.5 times of:
  All C(H,H,H) groups
2.a Ternary CH refined with riding coordinates:
 C1(H1), C2(H2)
2.b Secondary CH2 refined with riding coordinates:
 C3(H3A,H3B), C4(H4A,H4B), C7(H7A,H7B), C8(H8A,H8B)
2.c Aromatic/amide H refined with riding coordinates:
 C11(H11), C12(H12), C13(H13), C14(H14)
2.d Idealised Me refined as rotating group:
 C16(H16A,H16B,H16C)
;
_atom_sites_solution_hydrogens   geom
_atom_sites_solution_primary     dual
_atom_sites_solution_secondary   difmap
loop_
_atom_site_label
_atom_site_type_symbol
_atom_site_fract_x
_atom_site_fract_y
_atom_site_fract_z
_atom_site_U_iso_or_equiv
_atom_site_adp_type
_atom_site_occupancy
_atom_site_site_symmetry_order
_atom_site_calc_flag
_atom_site_refinement_flags_posn
_atom_site_refinement_flags_adp
_atom_site_refinement_flags_occupancy
_atom_site_disorder_assembly
_atom_site_disorder_group
S1 S 0.15094(15) 0.86412(8) 0.62603(2) 0.02550(18) Uani 1 1 d . . . . .
O1 O -0.1391(5) 0.4158(2) 0.60451(6) 0.0297(5) Uani 1 1 d . . . . .
O2 O 0.4880(4) 0.4750(2) 0.52164(7) 0.0308(5) Uani 1 1 d . . . . .
O3 O 0.5220(4) 0.2351(2) 0.52932(6) 0.0266(5) Uani 1 1 d . . . . .
O4 O 0.4509(5) 1.0824(2) 0.65820(7) 0.0375(6) Uani 1 1 d . . . . .
O5 O 0.8013(5) 1.0560(2) 0.69997(7) 0.0303(5) Uani 1 1 d . . . . .
N1 N 0.2058(5) 0.3469(3) 0.56539(7) 0.0218(5) Uani 1 1 d . . . . .
C1 C -0.0340(6) 0.7185(3) 0.60279(9) 0.0238(6) Uani 1 1 d . . . . .
H1 H -0.168776 0.673055 0.621347 0.029 Uiso 1 1 calc R U . . .
C2 C 0.1357(6) 0.6078(3) 0.57842(9) 0.0227(6) Uani 1 1 d . . . . .
H2 H 0.331207 0.621406 0.583068 0.027 Uiso 1 1 calc R U . . .
C3 C 0.0406(7) 0.6788(3) 0.53790(9) 0.0299(7) Uani 1 1 d . . . . .
H3A H 0.182440 0.733028 0.523426 0.036 Uiso 1 1 calc R U . . .
H3B H -0.049791 0.610452 0.519120 0.036 Uiso 1 1 calc R U . . .
C4 C -0.1524(6) 0.7762(3) 0.56178(9) 0.0276(6) Uani 1 1 d . . . . .
H4A H -0.342465 0.751075 0.557711 0.033 Uiso 1 1 calc R U . . .
H4B H -0.122164 0.881025 0.557335 0.033 Uiso 1 1 calc R U . . .
C5 C 0.0511(6) 0.4529(3) 0.58390(9) 0.0220(6) Uani 1 1 d . . . . .
C6 C 0.4126(6) 0.3656(3) 0.53767(8) 0.0236(6) Uani 1 1 d . . . . .
C7 C 0.4055(6) 0.1256(3) 0.55588(9) 0.0282(6) Uani 1 1 d . . . . .
H7A H 0.528451 0.101211 0.578577 0.034 Uiso 1 1 calc R U . . .
H7B H 0.365295 0.036286 0.540278 0.034 Uiso 1 1 calc R U . . .
C8 C 0.1512(6) 0.1936(3) 0.57223(10) 0.0250(6) Uani 1 1 d . . . . .
H8A H -0.007234 0.160887 0.556681 0.030 Uiso 1 1 calc R U . . .
H8B H 0.125419 0.172023 0.601668 0.030 Uiso 1 1 calc R U . . .
C9 C 0.3366(6) 0.7757(3) 0.66470(8) 0.0241(6) Uani 1 1 d . . . . .
C10 C 0.5401(6) 0.8494(3) 0.68643(8) 0.0250(6) Uani 1 1 d . . . . .
C11 C 0.6946(7) 0.7736(4) 0.71466(9) 0.0292(7) Uani 1 1 d . . . . .
H11 H 0.832624 0.822791 0.728918 0.035 Uiso 1 1 calc R U . . .
C12 C 0.6512(7) 0.6283(4) 0.72238(9) 0.0333(7) Uani 1 1 d . . . . .
H12 H 0.759685 0.577830 0.741492 0.040 Uiso 1 1 calc R U . . .
C13 C 0.4485(7) 0.5573(3) 0.70199(10) 0.0314(7) Uani 1 1 d . . . . .
H13 H 0.415447 0.457938 0.707552 0.038 Uiso 1 1 calc R U . . .
C14 C 0.2938(6) 0.6290(4) 0.67371(9) 0.0284(7) Uani 1 1 d . . . . .
H14 H 0.155402 0.578107 0.660015 0.034 Uiso 1 1 calc R U . . .
C15 C 0.5877(6) 1.0064(3) 0.67953(9) 0.0272(7) Uani 1 1 d . . . . .
C16 C 0.8589(8) 1.2087(3) 0.69445(11) 0.0349(7) Uani 1 1 d . . . . .
H16A H 0.791386 1.240579 0.667768 0.052 Uiso 1 1 calc R U . . .
H16B H 1.052028 1.224159 0.695655 0.052 Uiso 1 1 calc R U . . .
H16C H 0.772122 1.264593 0.716218 0.052 Uiso 1 1 calc R U . . .

loop_
_atom_site_aniso_label
_atom_site_aniso_U_11
_atom_site_aniso_U_22
_atom_site_aniso_U_33
_atom_site_aniso_U_23
_atom_site_aniso_U_13
_atom_site_aniso_U_12
S1 0.0282(4) 0.0183(3) 0.0299(4) -0.0006(3) -0.0029(3) -0.0005(3)
O1 0.0290(11) 0.0208(10) 0.0392(11) 0.0012(9) 0.0101(11) -0.0011(10)
O2 0.0289(12) 0.0245(12) 0.0391(12) 0.0008(9) 0.0077(10) -0.0028(9)
O3 0.0234(11) 0.0226(11) 0.0340(11) -0.0017(9) 0.0036(9) 0.0041(9)
O4 0.0384(13) 0.0239(11) 0.0501(14) 0.0031(10) -0.0163(11) -0.0010(10)
O5 0.0317(12) 0.0238(11) 0.0355(11) -0.0022(9) -0.0064(10) -0.0021(10)
N1 0.0189(12) 0.0152(12) 0.0311(12) 0.0006(10) 0.0030(9) 0.0016(10)
C1 0.0213(14) 0.0175(14) 0.0324(15) -0.0009(12) 0.0018(12) -0.0012(12)
C2 0.0191(13) 0.0187(14) 0.0303(14) -0.0015(11) 0.0015(12) -0.0012(12)
C3 0.0358(17) 0.0236(15) 0.0301(16) 0.0028(12) 0.0010(14) -0.0009(14)
C4 0.0238(15) 0.0230(15) 0.0360(16) 0.0010(12) -0.0046(13) -0.0019(14)
C5 0.0210(14) 0.0186(14) 0.0264(14) 0.0011(11) -0.0006(12) 0.0022(12)
C6 0.0197(14) 0.0238(14) 0.0274(14) -0.0023(13) 0.0000(11) -0.0009(13)
C7 0.0253(15) 0.0214(14) 0.0380(16) 0.0036(13) 0.0032(12) 0.0034(13)
C8 0.0224(14) 0.0161(13) 0.0365(15) 0.0014(11) 0.0014(13) -0.0003(13)
C9 0.0255(15) 0.0215(14) 0.0254(14) -0.0001(11) 0.0046(12) 0.0033(13)
C10 0.0266(15) 0.0240(15) 0.0244(14) -0.0016(12) 0.0039(12) 0.0017(13)
C11 0.0268(17) 0.0305(16) 0.0302(16) -0.0012(13) 0.0010(13) 0.0020(14)
C12 0.0385(18) 0.0311(16) 0.0305(15) 0.0063(14) -0.0026(15) 0.0066(18)
C13 0.0382(18) 0.0225(16) 0.0334(17) 0.0042(13) 0.0042(14) 0.0017(14)
C14 0.0306(17) 0.0237(14) 0.0308(15) -0.0010(13) 0.0023(12) 0.0004(14)
C15 0.0286(17) 0.0261(16) 0.0267(15) -0.0053(12) -0.0012(12) -0.0007(13)
C16 0.0362(18) 0.0232(15) 0.0454(18) -0.0015(14) -0.0060(17) -0.0037(16)

_geom_special_details            
;
 All esds (except the esd in the dihedral angle between two l.s. planes)
 are estimated using the full covariance matrix.  The cell esds are taken
 into account individually in the estimation of esds in distances, angles
 and torsion angles; correlations between esds in cell parameters are only
 used when they are defined by crystal symmetry.  An approximate (isotropic)
 treatment of cell esds is used for estimating esds involving l.s. planes.
;
loop_
_geom_bond_atom_site_label_1
_geom_bond_atom_site_label_2
_geom_bond_distance
_geom_bond_site_symmetry_2
_geom_bond_publ_flag
S1 C1 1.801(3) . ?
S1 C9 1.769(3) . ?
O1 C5 1.217(4) . ?
O2 C6 1.199(4) . ?
O3 C6 1.351(4) . ?
O3 C7 1.455(4) . ?
O4 C15 1.204(4) . ?
O5 C15 1.343(4) . ?
O5 C16 1.450(4) . ?
N1 C5 1.387(4) . ?
N1 C6 1.388(4) . ?
N1 C8 1.459(4) . ?
C1 H1 1.0000 . ?
C1 C2 1.550(4) . ?
C1 C4 1.559(4) . ?
C2 H2 1.0000 . ?
C2 C3 1.552(4) . ?
C2 C5 1.503(4) . ?
C3 H3A 0.9900 . ?
C3 H3B 0.9900 . ?
C3 C4 1.534(4) . ?
C4 H4A 0.9900 . ?
C4 H4B 0.9900 . ?
C7 H7A 0.9900 . ?
C7 H7B 0.9900 . ?
C7 C8 1.518(4) . ?
C8 H8A 0.9900 . ?
C8 H8B 0.9900 . ?
C9 C10 1.417(4) . ?
C9 C14 1.403(4) . ?
C10 C11 1.393(4) . ?
C10 C15 1.486(4) . ?
C11 H11 0.9500 . ?
C11 C12 1.382(5) . ?
C12 H12 0.9500 . ?
C12 C13 1.381(5) . ?
C13 H13 0.9500 . ?
C13 C14 1.375(4) . ?
C14 H14 0.9500 . ?
C16 H16A 0.9800 . ?
C16 H16B 0.9800 . ?
C16 H16C 0.9800 . ?

loop_
_geom_angle_atom_site_label_1
_geom_angle_atom_site_label_2
_geom_angle_atom_site_label_3
_geom_angle
_geom_angle_site_symmetry_1
_geom_angle_site_symmetry_3
_geom_angle_publ_flag
C9 S1 C1 103.13(14) . . ?
C6 O3 C7 109.7(2) . . ?
C15 O5 C16 115.4(3) . . ?
C5 N1 C6 127.9(2) . . ?
C5 N1 C8 120.8(2) . . ?
C6 N1 C8 111.1(2) . . ?
S1 C1 H1 114.0 . . ?
C2 C1 S1 115.2(2) . . ?
C2 C1 H1 114.0 . . ?
C2 C1 C4 89.6(2) . . ?
C4 C1 S1 107.6(2) . . ?
C4 C1 H1 114.0 . . ?
C1 C2 H2 112.2 . . ?
C1 C2 C3 89.5(2) . . ?
C3 C2 H2 112.2 . . ?
C5 C2 C1 114.3(2) . . ?
C5 C2 H2 112.2 . . ?
C5 C2 C3 114.6(2) . . ?
C2 C3 H3A 113.6 . . ?
C2 C3 H3B 113.6 . . ?
H3A C3 H3B 110.8 . . ?
C4 C3 C2 90.5(2) . . ?
C4 C3 H3A 113.6 . . ?
C4 C3 H3B 113.6 . . ?
C1 C4 H4A 113.7 . . ?
C1 C4 H4B 113.7 . . ?
C3 C4 C1 89.7(2) . . ?
C3 C4 H4A 113.7 . . ?
C3 C4 H4B 113.7 . . ?
H4A C4 H4B 110.9 . . ?
O1 C5 N1 118.8(3) . . ?
O1 C5 C2 123.7(3) . . ?
N1 C5 C2 117.5(2) . . ?
O2 C6 O3 122.3(3) . . ?
O2 C6 N1 128.7(3) . . ?
O3 C6 N1 108.9(2) . . ?
O3 C7 H7A 110.7 . . ?
O3 C7 H7B 110.7 . . ?
O3 C7 C8 105.0(2) . . ?
H7A C7 H7B 108.8 . . ?
C8 C7 H7A 110.7 . . ?
C8 C7 H7B 110.7 . . ?
N1 C8 C7 100.9(2) . . ?
N1 C8 H8A 111.6 . . ?
N1 C8 H8B 111.6 . . ?
C7 C8 H8A 111.6 . . ?
C7 C8 H8B 111.6 . . ?
H8A C8 H8B 109.4 . . ?
C10 C9 S1 121.0(2) . . ?
C14 C9 S1 121.0(2) . . ?
C14 C9 C10 118.0(3) . . ?
C9 C10 C15 120.5(3) . . ?
C11 C10 C9 119.4(3) . . ?
C11 C10 C15 120.1(3) . . ?
C10 C11 H11 119.3 . . ?
C12 C11 C10 121.4(3) . . ?
C12 C11 H11 119.3 . . ?
C11 C12 H12 120.4 . . ?
C13 C12 C11 119.2(3) . . ?
C13 C12 H12 120.4 . . ?
C12 C13 H13 119.6 . . ?
C14 C13 C12 120.7(3) . . ?
C14 C13 H13 119.6 . . ?
C9 C14 H14 119.4 . . ?
C13 C14 C9 121.3(3) . . ?
C13 C14 H14 119.4 . . ?
O4 C15 O5 122.9(3) . . ?
O4 C15 C10 124.4(3) . . ?
O5 C15 C10 112.7(3) . . ?
O5 C16 H16A 109.5 . . ?
O5 C16 H16B 109.5 . . ?
O5 C16 H16C 109.5 . . ?
H16A C16 H16B 109.5 . . ?
H16A C16 H16C 109.5 . . ?
H16B C16 H16C 109.5 . . ?

loop_
_geom_torsion_atom_site_label_1
_geom_torsion_atom_site_label_2
_geom_torsion_atom_site_label_3
_geom_torsion_atom_site_label_4
_geom_torsion
_geom_torsion_site_symmetry_1
_geom_torsion_site_symmetry_2
_geom_torsion_site_symmetry_3
_geom_torsion_site_symmetry_4
_geom_torsion_publ_flag
S1 C1 C2 C3 -103.2(2) . . . . ?
S1 C1 C2 C5 139.9(2) . . . . ?
S1 C1 C4 C3 110.1(2) . . . . ?
S1 C9 C10 C11 -175.6(2) . . . . ?
S1 C9 C10 C15 4.9(4) . . . . ?
S1 C9 C14 C13 176.0(3) . . . . ?
O3 C7 C8 N1 -20.1(3) . . . . ?
C1 S1 C9 C10 170.5(2) . . . . ?
C1 S1 C9 C14 -7.1(3) . . . . ?
C1 C2 C3 C4 -6.3(2) . . . . ?
C1 C2 C5 O1 2.3(4) . . . . ?
C1 C2 C5 N1 -175.4(2) . . . . ?
C2 C1 C4 C3 -6.3(2) . . . . ?
C2 C3 C4 C1 6.2(2) . . . . ?
C3 C2 C5 O1 -99.0(3) . . . . ?
C3 C2 C5 N1 83.3(3) . . . . ?
C4 C1 C2 C3 6.2(2) . . . . ?
C4 C1 C2 C5 -110.8(3) . . . . ?
C5 N1 C6 O2 -6.1(5) . . . . ?
C5 N1 C6 O3 175.9(3) . . . . ?
C5 N1 C8 C7 -165.8(2) . . . . ?
C5 C2 C3 C4 110.3(3) . . . . ?
C6 O3 C7 C8 17.4(3) . . . . ?
C6 N1 C5 O1 173.0(3) . . . . ?
C6 N1 C5 C2 -9.2(4) . . . . ?
C6 N1 C8 C7 17.3(3) . . . . ?
C7 O3 C6 O2 175.1(3) . . . . ?
C7 O3 C6 N1 -6.7(3) . . . . ?
C8 N1 C5 O1 -3.3(4) . . . . ?
C8 N1 C5 C2 174.5(3) . . . . ?
C8 N1 C6 O2 170.5(3) . . . . ?
C8 N1 C6 O3 -7.5(3) . . . . ?
C9 S1 C1 C2 -68.5(2) . . . . ?
C9 S1 C1 C4 -166.6(2) . . . . ?
C9 C10 C11 C12 -0.9(5) . . . . ?
C9 C10 C15 O4 5.6(5) . . . . ?
C9 C10 C15 O5 -174.8(3) . . . . ?
C10 C9 C14 C13 -1.6(4) . . . . ?
C10 C11 C12 C13 -0.8(5) . . . . ?
C11 C10 C15 O4 -173.9(3) . . . . ?
C11 C10 C15 O5 5.7(4) . . . . ?
C11 C12 C13 C14 1.2(5) . . . . ?
C12 C13 C14 C9 0.0(5) . . . . ?
C14 C9 C10 C11 2.0(4) . . . . ?
C14 C9 C10 C15 -177.4(3) . . . . ?
C15 C10 C11 C12 178.6(3) . . . . ?
C16 O5 C15 O4 -0.4(5) . . . . ?
C16 O5 C15 C10 179.9(3) . . . . ?

_shelx_res_file                  
;
TITL egr-07-242.res in P2(1)2(1)2(1)
    egr-07-242.res
    created by SHELXL-2019/3 at 16:17:22 on 09-Jan-2025
CELL 1.54184 5.015591 9.233244 32.651261 90 90 90
ZERR 4 0.000083 0.00015 0.000519 0 0 0
LATT -1
SYMM 0.5-X,-Y,0.5+Z
SYMM -X,0.5+Y,0.5-Z
SYMM 0.5+X,0.5-Y,-Z
SFAC C H N O S
UNIT 64 68 4 20 4

L.S. 10
PLAN  20
SIZE 0.02 0.04 0.09
TEMP -133.15
CONF
wpdb -2
MORE -1
BOND $H
fmap 2
acta
REM <olex2.extras>
REM <HklSrc "%.\\EGR-07-242.hkl">
REM </olex2.extras>

WGHT    0.050200    0.244500
FVAR       0.65457
S1    5    0.150943    0.864125    0.626028    11.00000    0.02823    0.01834 =
         0.02994   -0.00057   -0.00290   -0.00052
O1    4   -0.139106    0.415792    0.604507    11.00000    0.02901    0.02083 =
         0.03922    0.00117    0.01006   -0.00113
O2    4    0.488023    0.474984    0.521637    11.00000    0.02894    0.02448 =
         0.03910    0.00079    0.00771   -0.00281
O3    4    0.521955    0.235150    0.529322    11.00000    0.02336    0.02261 =
         0.03397   -0.00170    0.00362    0.00405
O4    4    0.450853    1.082417    0.658201    11.00000    0.03837    0.02394 =
         0.05007    0.00307   -0.01634   -0.00098
O5    4    0.801283    1.056031    0.699966    11.00000    0.03170    0.02385 =
         0.03545   -0.00217   -0.00640   -0.00214
N1    3    0.205813    0.346914    0.565394    11.00000    0.01890    0.01523 =
         0.03114    0.00056    0.00299    0.00164
C1    1   -0.033962    0.718467    0.602794    11.00000    0.02134    0.01754 =
         0.03244   -0.00086    0.00178   -0.00123
AFIX  13
H1    2   -0.168776    0.673055    0.621347    11.00000   -1.20000
AFIX   0
C2    1    0.135728    0.607837    0.578421    11.00000    0.01911    0.01870 =
         0.03030   -0.00153    0.00150   -0.00118
AFIX  13
H2    2    0.331207    0.621406    0.583068    11.00000   -1.20000
AFIX   0
C3    1    0.040591    0.678822    0.537902    11.00000    0.03582    0.02364 =
         0.03013    0.00284    0.00104   -0.00088
AFIX  23
H3A   2    0.182440    0.733028    0.523426    11.00000   -1.20000
H3B   2   -0.049791    0.610452    0.519120    11.00000   -1.20000
AFIX   0
C4    1   -0.152430    0.776243    0.561777    11.00000    0.02385    0.02296 =
         0.03596    0.00104   -0.00459   -0.00193
AFIX  23
H4A   2   -0.342465    0.751075    0.557711    11.00000   -1.20000
H4B   2   -0.122164    0.881025    0.557335    11.00000   -1.20000
AFIX   0
C5    1    0.051116    0.452867    0.583903    11.00000    0.02101    0.01865 =
         0.02640    0.00106   -0.00062    0.00219
C6    1    0.412642    0.365569    0.537669    11.00000    0.01967    0.02380 =
         0.02744   -0.00230   -0.00002   -0.00086
C7    1    0.405489    0.125588    0.555882    11.00000    0.02528    0.02136 =
         0.03802    0.00363    0.00323    0.00336
AFIX  23
H7A   2    0.528451    0.101211    0.578577    11.00000   -1.20000
H7B   2    0.365295    0.036286    0.540278    11.00000   -1.20000
AFIX   0
C8    1    0.151183    0.193562    0.572231    11.00000    0.02235    0.01607 =
         0.03654    0.00144    0.00137   -0.00034
AFIX  23
H8A   2   -0.007234    0.160887    0.556681    11.00000   -1.20000
H8B   2    0.125419    0.172023    0.601668    11.00000   -1.20000
AFIX   0
C9    1    0.336623    0.775707    0.664696    11.00000    0.02546    0.02155 =
         0.02538   -0.00008    0.00464    0.00335
C10   1    0.540136    0.849382    0.686427    11.00000    0.02664    0.02403 =
         0.02440   -0.00160    0.00389    0.00173
C11   1    0.694573    0.773590    0.714661    11.00000    0.02677    0.03052 =
         0.03022   -0.00118    0.00096    0.00203
AFIX  43
H11   2    0.832624    0.822791    0.728918    11.00000   -1.20000
AFIX   0
C12   1    0.651226    0.628292    0.722378    11.00000    0.03849    0.03108 =
         0.03047    0.00628   -0.00260    0.00660
AFIX  43
H12   2    0.759685    0.577830    0.741492    11.00000   -1.20000
AFIX   0
C13   1    0.448479    0.557321    0.701988    11.00000    0.03821    0.02252 =
         0.03337    0.00422    0.00423    0.00171
AFIX  43
H13   2    0.415447    0.457938    0.707552    11.00000   -1.20000
AFIX   0
C14   1    0.293839    0.628962    0.673708    11.00000    0.03057    0.02373 =
         0.03079   -0.00104    0.00229    0.00045
AFIX  43
H14   2    0.155402    0.578107    0.660015    11.00000   -1.20000
AFIX   0
C15   1    0.587745    1.006353    0.679531    11.00000    0.02861    0.02610 =
         0.02674   -0.00532   -0.00125   -0.00069
C16   1    0.858873    1.208719    0.694455    11.00000    0.03624    0.02318 =
         0.04543   -0.00151   -0.00597   -0.00370
AFIX 137
H16A  2    0.791386    1.240579    0.667768    11.00000   -1.50000
H16B  2    1.052028    1.224159    0.695655    11.00000   -1.50000
H16C  2    0.772122    1.264593    0.716218    11.00000   -1.50000
AFIX   0
HKLF 4


REM  egr-07-242.res in P2(1)2(1)2(1)
REM wR2 = 0.0869, GooF = S = 1.047, Restrained GooF = 1.047 for all data
REM R1 = 0.0342 for 2629 Fo > 4sig(Fo) and 0.0411 for all 2947 data
REM 209 parameters refined using 0 restraints

END

WGHT      0.0502      0.2445

REM Highest difference peak  0.429,  deepest hole -0.244,  1-sigma level  0.045
Q1    1   0.1469  0.8491  0.6588  11.00000  0.05    0.43
Q2    1   0.1651  0.8611  0.5900  11.00000  0.05    0.36
Q3    1   0.4569  0.4907  0.4848  11.00000  0.05    0.20
Q4    1   0.4556  1.1001  0.6267  11.00000  0.05    0.20
Q5    1   0.5165  0.2191  0.4956  11.00000  0.05    0.19
Q6    1   0.7607  1.0686  0.7335  11.00000  0.05    0.19
Q7    1  -0.1315  0.7587  0.5885  11.00000  0.05    0.18
Q8    1   0.8603  1.1996  0.6598  11.00000  0.05    0.17
Q9    1   0.1433  0.8814  0.5607  11.00000  0.05    0.17
Q10   1   0.1251  0.8616  0.6908  11.00000  0.05    0.16
Q11   1   0.0219  0.4303  0.6161  11.00000  0.05    0.16
Q12   1  -0.1558  0.4200  0.6382  11.00000  0.05    0.16
Q13   1   0.0613  0.6553  0.5942  11.00000  0.05    0.15
Q14   1   0.0408  0.6992  0.5074  11.00000  0.05    0.15
Q15   1   0.7133  1.2487  0.6805  11.00000  0.05    0.14
Q16   1   0.4041  0.0590  0.5245  11.00000  0.05    0.14
Q17   1   0.5922  1.0185  0.6466  11.00000  0.05    0.14
Q18   1   0.1323  0.6432  0.5534  11.00000  0.05    0.14
Q19   1  -0.0185  0.7011  0.5707  11.00000  0.05    0.14
Q20   1   0.3116  0.6153  0.7026  11.00000  0.05    0.14
;
_shelx_res_checksum              35818
_olex2_submission_special_instructions 'No special instructions were received'
_oxdiff_exptl_absorpt_empirical_details 
;
Empirical correction (ABSPACK) includes:
- Absorption correction using spherical harmonics
- Frame scaling
- Detector area scaling
- B-factor correction
;
_oxdiff_exptl_absorpt_empirical_full_max 1.489
_oxdiff_exptl_absorpt_empirical_full_min 0.814
